# Supplementary material for: Oncolytic Avian Reovirus σA-Modulated Upregulation of the HIF-1α/C-myc/glut1 Pathway to Produce More Energy in Different Cancer Cell Lines Benefiting Virus Replication
Source: Viruses. 2023 Feb 13;15(2):523. doi: 10.3390/v15020523 (PMC9961784; doi:10.3390/v15020523)
Supplement: Supplementary file 1 [file viruses-15-00523-s001.zip]

Archive with 1 entries (1 files):
- viruses-2194336-supplementary.pdf
